# Supplementary material for: Role of Cytosolic Malic Enzyme in Oleaginicity of High-Lipid-Producing Fungal Strain Mucor circinelloides WJ11
Source: J Fungi (Basel). 2022 Mar 5;8(3):265. doi: 10.3390/jof8030265 (PMC8955760; doi:10.3390/jof8030265)
Supplement: Supplementary file 1 [file jof-08-00265-s001.zip]

Archive with 1 entries (1 files):
- jof-1611032-supplementary.pdf
